# Supplementary material for: The Impact of Next-Generation Sequencing Added to Multiplex PCR on Antibiotic Stewardship in Critically Ill Patients with Suspected Pneumonia
Source: Diagnostics (Basel). 2024 Jun 29;14(13):1388. doi: 10.3390/diagnostics14131388 (PMC11241116; doi:10.3390/diagnostics14131388)
Supplement: Supplementary file 1 [file diagnostics-14-01388-s001.zip]

Archive with 1 entries (1 files):
- diagnostics-3074795-supplementary.pdf
